# Supplementary material for: Identification of Fatty Acid Synthase in Arma chinensis and Its Expression Profiles in Response to Starvation
Source: Insects. 2025 Feb 3;16(2):154. doi: 10.3390/insects16020154 (PMC11855692; doi:10.3390/insects16020154)
Supplement: Supplementary file 1 [file insects-16-00154-s001.zip]

Archive with 1 entries (1 files):
- insects-3341017-supplementary.xls
