# Supplementary material for: Identification of Fatty Acid Synthase in Arma chinensis and Its Expression Profiles in Response to Starvation
Source: Insects. 2025 Feb 3;16(2):154. doi: 10.3390/insects16020154 (PMC11855692; doi:10.3390/insects16020154)
Supplement: Supplementary file 1 [file insects-16-00154-s001.zip › insects-3341017-supplementary.xls]

## Sheet: Supplementary Table 1
Table S1. Query sequences of the published proteins of Drosophila melanogaster
Fatty acid synthase genes	Gene ID	Gene symbol	Gene description	Organism	Length	Amino acid sequences
	111603989	FASN2	Fatty acid synthase 2	Drosophila melanogaster (Fruit fly)	2413AA	MGSKKRVEQSTAQSNGAADTVGDVVISGLSGKFPESSNVEEFKQNLLNGIDMVTDDPRRW EAGIFGLPERMAKMRDEDLEKFDDKFFSVHQKQAELMDPCMRMLLELTHEAIIDAGINPS ELRGTRTGVYIGLSFVETEHEIPNMEPSSINGYCLTGCARAMFANRISYTFDFKGPSFIV DTACSSSLVALSHAYTDMRAGRCDYALVAGVNLILKPIFALQFLRLGIVSQDGACKTFDA AANGYARADTCAVVFLQRSEQAKRVYASILNVRTNTDGFKEQGVTFPDGRMQHQLLKETY SEIGLNPDEVVYVEAHGSGTPVGDDQEANMLSNFFCHPARPSPLLIGSVKSNMGHAEPAS GVSALAKMIIAMEEGVIPKNLHYHTPNPAVPAL…

## Sheet: Supplementary Table 2
Table S2. Amount of Amino acid residues
Gene Name	Genome ID	Amount of Amino acid residues	Amino acid sequences
ArmaFas1	evm.model.contig402.4	3089	MFGPEVVITGISGRFPESDNIDEFRENLFAGKDMVTEDDRRWPPGLFGLPKRNGKLKDIS RFDASFFGVHPKQADVMDPQLRHLLELTYEAILDAGMNPQEMRGTKTGVFIGQTFSEAQE YFAQDPDTFTGYSLTGTSRAMIANRVAYVFDFKGPSYCLDTACSSALFALQQAVTAIQRG DCDAAIVGGVNLLIKAHTSLQFQRLSMLSPRGTCRAFDSTGDGYVRSETTAVLFLQKTND ARRIYSTIVRTKTNTDGFKEQGITYPAGAMQKRLIEDVFEGIPVKPEQVSYVEAHGTGTK VGDPEEVNTIDEFFCKNRKEPLLLGSVKSNMGHAEAAAGMSSLAKVIIAMETGIIPGNLY FEQPNVNIPGLKEGRLKVVDKNTQWDGDYVAIN…
ArmaFas2	evm.model.contig20.13	2400	MPARFPEMAHLQEIGGDSRPYGSHSEDIVISGISGRLPESETVQEFMENLLAGKDLITDT ERRWKRGAYGLPARLGTLKDVSHFDATFFGVHAKQADCMDPHLRIGLETTYEAIIDAGLQ PQDLKGSNTAVIVGASNSDNESFFTSFPDKINGYELTGNAKSMVANRISYSFDLHGPSYT IDTACSSSMMAFHQAVEAIRTGQCDAAVVLGANVLLKPTSSLQFLRLGMLSADGKCKAFD ASGDGYVRSEAVVSLLLQKAKDAKRNYATVVNTGTNTDGSKTEGITFPSGQVQKELILQV YREARVDPADVVYVEAHGTGTKAGDAQEVNSIVDVFCKGRRSPLLLGSVKSNMGHAEPAS GVASIAKILMAMESGVIPTNLHFKSPRLDIPGL…
ArmaFas3	evm.model.contig20.15	2329	MENIQIAEDNRSNGSQTEDIVISGISGRFPESETVQEFMENLLAGKDLVTDTERRWERGV YGLPARMGTLKDVSHFDATFFGVSAKQAHCMDPHHRIGLETTYEAIIDAGLQPLDLKGSK TAVIVGVLNCDNECFFYSSPEKINGYELSGNLKSMIANRISYSFDLHGPSYTIDTACSSS MMAFHQAVEAIRTGQCDAAIVLGANIISNPTSSLQYFKLGMLSADGKCKAFDASGDGYVR SEAVVSLLLQKAKDAKRNYATVVNTGTNTDGSKTEGITFPSGLAQKELIFQVYREAGVDP ADVVYVEAHGTGTKAGDAQEVNSIVDVFCKGRRSPLLLGSVKSNMGHAEPASGVASIAKI LMAMESGVIPTNLHFKSPRLDIPGLSDGRLQVV…
ArmaFas4	evm.model.contig205.29	2366	MHRGSIYKLCLFDLVPVASLPPLVRIYPVIMVAKNNEEMNRLMIEAGKNLIKNSDDDIVI SGIAGNFPDADGMEELAYKLYNKIEMSSDDDRRWKLDHPEIPQRTGKLKEVRKFDASAFG IHYNQAESINPYTLRGSRTGVYIGACFSESEKTWFYEKLQVDGFGVTGCVRSMLANRISY AFGFDAPSYVVDTACSSSMYAVEQAYNAIREGYCDSAIAGGCSLCLHPYVSLQFARLGVL SADGRCKVFDEHANGYCRSETIGCVFLQKKRDSRRIYATVIHVKTNCDGYKEEGITYPSG ETQQKLLEQFYEECMIDPSTIAWVEAHGTGTKVGDPEEVTALYNVFCKNRNAPLKIGSVK SNLGHTEPSSGICSIAKVILAMERGLIPPNINF…
ArmaFas5	evm.model.contig1083.11	2162	MENEVVISGVAGRFPGCENVDDLREMLFNKINGVTSDDGRWNRGELGVPHYLGKLNHPYT LDLTFFGIHSKLGESMDPQAKLVLEVGFSAICDAGINPADLAGSNTATLVGSSLAETEYE CMSTKKRIDQTILCHAVSMQAHRIAYYLDLRGPSYVCDASWNGGLNVLRYAKDQITRGLA SAALVVCTNLIFMPQVSYHFQRLGRLNEDGKSKCFSDDADGYSRSEGCVAFLLQRKEDAV RSYGTVVGVYSSLYASKNSPLSDCSDIPIANHLRNLYQKTNVDPSKITYLEASGCASKVV DASELNAVSEILLADRKDPLLIGSIKSNVGHTEAASGLLGVLKTLIASESDLIPPNLHYS SPNSLVPSLVSGRMKVVTEPTPVEGDYMAANNI…
ArmaFas6	evm.model.contig1386.21	2194	MEQRSEVVISGISGRYPGANNTEDLWKILVEGQDVIEFEDKKNDTLNLPKYKGVLLGQKS FDHTMFGIHTRLAEKMDINTCVGLECSFAAICDAGINPYELSGKNILVVIGSGPSKYDLI YSVEKANNGFSIVGGSQCMMANRLSHALNLKGPSFNVDGSWNGLLEGLKYAQSLVSSGMA EAAIIGCGNLERLDECSFHYQQIGRLNYDGKTKCFSDDADGYTRSEGCVVLFMQRKQDAR RIYGTVVETAVGDCYNKDLPAADVEADNVLKVLNKTYEKFPDIAKEMSFMECSGEALKYW DKVELNSIANIFLKDRDEPLLIGSVKSNVGHFEDASAGVALVKALYTFDRGVIPPNLHYS SANSDVPALKSGALKVVTELTEFKGDYIGVNVY…
ArmaFas7	evm.model.contig1083.8	1726	MTDKMEAEVIQAATAEKRKPASTTTIASAAKKTKAKTSTDGWKTAMEQRSEVVISGISGR YPGANNTEDLWKILVEGQDVIEFEDKKNDTLNLPKYKGVLLGQKSFDHTMFGIHTRLAEK MDINTCVGLECSFAAICDAGINPYELSGKNIVVIAESGPSKYDLLYSDEKSNNGVSILGA SQCMMANRLSHTLNLKGPSLKVDGSWSGLLEGLKYAQSLVSSGMAEAAIIGCGSLEKRDE FSFHYQQIGRLNYDGKTKCFSDDADGYTRSEGCVVLFMQRKQDARRIYGTVVETAVGDCY NKDLPAADLEADNVLKVLNKTYEKFPDIVKELSFMECSGEALKNWDKVELNSIANIFLKD RNEPLLIGSVKSNVGHLEDASAGVSLVKALYTF…
ArmaFas8	evm.model.contig1083.1	753	MQSQLALCCSPLLTELLTVHKDKAMEQRSEVVISGISGRYPGANNTEDLWKILVEGQEVI EFDDKKNDTLNLPKYKGVLLGQKSFDHTMFGIHSRLAEKMDINTCVSLECSFAAICDAGI NPYELSGKNIVVVVGSGPSKYDLIYSVEKANNGFSIVGGSQCMMANRLSHALNLKGPSFN VDGSWNGLLEGLKYAQSLVSSGMAEAAIIGCGNLERLDECAFHYQQSGRLNYDGKTKCFS DDADGYTRSEGSVVLFMQRKQDARRIYGTVVETTVGDCYNKDLPAADMEADNVLKVLNKT YEKFPDIIKEMSFMECSGEALKYWDKVELNSIANIFLKDRDEPLLIGSVKSNVGHFEDAS AGVSLVKALYTFDRGVIPPNLYYSSANSDVPAL…
ArmaFas9	evm.model.contig3.3	765	MQSQLTLYCGPLLTELLTGHKDKTMEQRSEVVISGISGRYPGANNTEDLWKILVEGQDVI EFEDKKNDTLNLPKYKGVLLGEKSFDHTMFGIHTRLAEKMDINICVSLECSFSAICDAGI NPYELSGKNIVVIAGSGPSKYELMYSVEKANNGFSIVGGSQCMMANRLSHTLNLKGPSFN VDGSWNGLLEGLKYAQSLVSSGMAEAAIISCGNLEKKDQFPFHYQQIGRLNYDGKTKCFS DDADGYTRSEGCVALFIQRKQDARRIYGTVVETAIGDCYNKDLPAADVEADNVLKVLNKT YEKFPDIVKELSFMECSGEALKTWDKVELNSIANIFLKDRVEPLLIGSVKSNVGHFEDAS AGVSLVKALYTFDRGVIPPNLHYSSANNDVPAL…
Fas1 Plutella xylostella	XP_037974632.2	2052	MAPLPQDPGYAGKSTSPAIRPDAVVISGMSGLYPESRNVQALSEILYNKVNPVNSDNPRWKYYYPEMPEHYGKAPELNTFDAQFFKVYYRLGKNMEPMSRKLLEQTFQALYDAGVSPGELSEKKVGVYVGSGLSETDKAVFYSGHIKGFGLVGCCKTMFANRISYWLNLKSPSMNVDSDCASSMIALERAYESIKTGQCEAAIVGGSNICLHAQTTINVGRVLELCMDGKTKSFDRCADGCARSDAITIFFLQKAKDAKRVYAEVCHVKSEYNSAMLINLGQARGPVRDPAKLTSFMKNFYDEVGIQPGAVEYVEAFGCANYESETSELVAFGNVFCKQRVKPLLVGSVMSNIGNTEAASGTTALTKVLLGYQTGKLAANLHCENPRDDVDALRSGKMR…
FasX2 Plutella xylostella	XP_048482581.1	2052	MAPLPQEPNVAEKLSPVKPGLDGDAVVISGMSGMYPESSNIQEFSDILYNKVNPINSDNPRWKCYYPELPEHYGKAPELNTFDAQFFKVYYRLGKNMEPMSRKLLEQTFQALYDAGISPGELSDKKVGVYIGSGMSETDKAVFYSEHIKGFGLIGCCKTMFANRISYWLNLKGPSINVDSACVSSMVALQRAYVAVKSGQCEAAIVGGSNICLHAQSTVCIGRVLELCMDGKTKSFDKCADGCARSDAITILLLQRAKDAKRVYAEVVHIDSEYHSSMITTLGDAKGPYRDPAKLTSFMKDFYDEAGVSPSAVEYVEAVGSANPEADKSELEAIGNVFCKDRSDQLFVGSVMSNIGHTEAASGTSAITKVLLGYQSGKLAANLHCENPRDDVEALRNGK…
Fas X1 Plutella xylostella	XP_048482580.1	2053	MAPLPQEPNVAEKLSPVKPGLDGDAVVISGMSGMYPESSNIQEFSDILYNKVNPINSDNPRWKCYYPELPEHYGKAPELNTFDAQFFKVYYRLGKNMEPMSRKLLEQTFQALYDAGISPGELSDKKVGVYIGSGMSETDKAVFYSEHIKGFGLIGCCKTMFANRISYWLNLKGPSINVDSACVSSMVALQRAYVAVKSGQCEAAIVGGSNICLHAQSTVCIGRVLELCMDGKTKSFDKCADGCARSDAITILLLQRAKDAKRVYAEVVHIDSEYHSSMITTLGDAKGPYRDPAKLTSFMKDFYDEAGVSPSAVEYVEAVGSANPEADKSELEAIGNVFCKDRSDQLFVGSVMSNIGHTEAASGTSAITKVLLGYQSGKLAANLHCENPRDDVEALRNGK…
Fas2 Plutella xylostella	XP_011555838.3	2374	MAPVPQEHTITEAPTPKTLGLDQEAVVISGMAGIYPQSHSVNDLSNILYNKVNPITSDKSRWVYNHPELPAYLGKVPELKTFDAQFFKVHFRLGINMDSMCRKLLEQTYQAIYDAALSPEHLSGKKVGVYIGSCFSETEKASFYVSSSRTGFGIAGCSKAMFANRISYWLNLKGPSMSIDAACSSSMVALERAYQAINTGQCDAAIVGGSNLCLHPQSSLHYGRTMTLCMDGKTKSFDKNADGCARSDAINVLFLQKAKDANRIYAEVCYVKSEFGPLVDESGQKYGPYRDPMQLSSFMKRFYDEAGISPNDVEYVEAFGSAIPDADKSELEAISHVFCKDRPSPLLVGSVMSNMGYSEAAAGTSAVTKVLLGYHHGELAANLHCENPRDDVVALREGK…
Fas3 Plutella xylostella	XP_048482582.1	1645	MRIVTDTTHFNRSYVAVNNMSLFGMNVHALLNGHFKPKNILKYKTEIPYLITISGRQESAVSKIMNELKSNALDAEQIGLLHNIHEHSISGHLGRGFCILATNDEGKTVSLAEKNDYCDDAVRPLWFVYSGMGSQWAGMGVQLMRIPVFAAAIERCQKALEPKGIDIVHIITTEDKSIFDDILNSFVGIAAIQIGLTDVLQKLGLVPDNIIGHSVGELGCAYADGCMTLEETILSSYSRGLVSKQTPFIHGSMAAVGLGYKQILDMCPPEIQVACHNSADSSTISGPSGAMQQFVAKLTAQGIFAKEVPCSNIAYHSRYIQEAGPGLLKYLREVIKTPKLRTKRWLSTSIPENRWEDSLAKYSSAEYHTNNLLNPVLFEETAIHIPPNAVLVEVAPHGL…
Fas4 Plutella xylostella	XP_048482489.1	2359	MAPIPQEHPGQPGQGGRQGGRPLDPEDIVITGMSGLYPTCNNVKEFSEKLYNMENLVTSDKARWKYNHPELTEHCGNVPGLDKFDAQFFMVHYRLSNSMDAMSRKLLEHSYQAVFDAGMSPNELSNKKVGVYIGTCLTETEKVCAYSHVGVGIVGCNRAMFSNRISYFLNARGPSMTIDAACSGSMVCMEKAYEAMKRGECEAAIVGASNIHLHPQSCIHYGRMLRINTDGKTKCFDKNADGQSPAECISILFLQKAKNAKRVYATVCKAQTEFSRLDSEHFDKYGPYRDPVVLSTFYRNFYNDTLVGPSDVEYVEAFGSAFPDADKSELEAIENVFCKNRHDPLFIGSIMSNMGYSQASTTVAAVTKMCLAYHTGKISANLHCNFPRDDIASLKEGRM…
Fas5 Plutella xylostella	XP_048482207.1	2453	MPPTTSAEDRLTSGHRLSHPPPGDEVLISGISGYFPDSDSVMDLKDNLFNKVDLISGDARRWKLAHPEIPQRTGKINNVNKFDASFFGVHYKQAHTMDPMCRILLEKAYEAVIDAGMNPKELRNTKTGVFIGACFSESEKTWFYEKMQVNGFGITGCSRAMLANRISYWLGVTGPSYTVDSACSSSLYALEHAFRAIRDGHCDAAIVGGSNLCLHPYVSLQFSRLGVLSADGRCKSFDNNANGYARSEAIVVVFLQKAKDSRRVYAQVLHAKTNCDGYKEQGITYPAGHIQKLLLQEFYEECSIPPNDLEFVEAHGTGTKVGDPEELKALDEIFCTGRSKPLLIGSIKSNLGHSEPASGLCSIAKMIIAYSTGYLPPNLHFNNPREGVAALQEGRLQVV…
Fas X3 Plutella xylostella	XP_048487531.1	2415	MPSVTTNGMGGADDIVLTGLSGRLPESNSIDEFAQQLFDGVDLVTADGRRWMPGLHGLPERNGKLKDLVHFDATFFGVHAKQAHLMDPQLRLLLELTHEAVVDAGLTPNALRGTRTGVFVGVSNSETEELWTADPDKINGYALTGCCRAMFPNRISYTYDLKGPSYAVDTACSSSMFALAQAAASMKAGHCDAAIVAGCNLCLKPANSLNFHRLSMLSPEGRCAAFDAAGKGYVRSEAAVAVLLQKRGNANRVYATLRNVRTNTDGYKTQGITFPNGQMQKQLAEETFKEVGIRPRDVAYVEAHGTGTKVGDPQEVNAIADLFCKDRSKPLLLGSVKSNMGHSEPASGLCSIAKVVVAMEAGVIPANLHFKSPNTDIPALNDGSIQVVDKNTPWDGGIV…
Fas1 Aedes aegypti	XP_001659008.2	2415	MGSRIENPAIEHRAKPPMPGEEIVIAGISGRFPNSDNVREYAHNLYNKIDMVDELETRWRHSNVEIPRRMGKVNNLEKFDATFFGVHFKQAHTMDPQCRILVEHAYEAVIDAGVNPKSLRGSRTGVFVGACFAESEKTWFYEKISSGGFGITGCSRAMMANRISYTMGLNGPSFLLDTACSSSMYALDCAFNAIRNGECDAAIVGGSNLLLHPYVTLQFARLGVLAADGYCRPFDKDASGYTRSEAICVVFLQKAKDAKRIYADVVYSKTNCDGFKEEGITYPSGPMQRKLLSEFYQEINIDPSTVDYVEAHSTGTVVGDPEECNGLDKVFCQGRKKPLPVGSVKSNIGHSESSSGICSIIKSVLAFENQLIPPNINFSEIRGDIPSLVEGRLSVVSEP…
Fas2 Aedes aegypti	XP_001658180.2	2453	MPARFDDVTTDTRRGVPRDLGGHYDGCQIQDDICITGFSGRLPESSNIEEFKRNLMEGVDMVNDDDRRWPKGLYDLPTRIGKIKDEDLQNLDAEFFKIHQKQAECMDPQMRMLLECTYEAIIDAGINPQELRGSRTGVYIGCSNSETEQHWCADPDLVNGYGLIGCARAMFANRLSFTFDFKGPSYAVDTACSSSLIAMSTAFADMKAGRCDAAIVAGCGIILKPTMSLQFKRLNMLGKEGMCKVFDESGNGYVRSDGCVVTFMQRASDSRRIYASVLNVRINTDGYKEQGITFPNGAMQKRLIQETYGEINLNPADVVYVEAHGTGTKVGDPQEVNNITDFFCKDRKAPLLIGSVKSNMGHSEPASGVCSIAKMLIAMEAGIIPGNLHFKNTNPDLYG…
Fas-like Aedes aegypti	XP_021695377.1	810	MPSRSIQSVGSDESVVITGVSGRFPRANNVGEFARSLYGKEDLVDDLETRWQHTMQDVPRRTGKIGNMEKFDADFFGVSRIERDTMDPQVRMTIEHVYEAVLDAGLNPLTLRGSRTGVFSGVCFSETEVCMYYRACPPKGLGLLGCAKSQIPNRVSYLLDLRGPSYVLDTACSSSMYALDVAYRSMMNGECDAAIVTGANLTLHPFITYQFAMLGVLAKDGYCRPFDKDATGYTRSEAVCAVFLQKAKDAKRVYGHIIHSKTNCDGFKPEGITYPSGSVQQQLLTEFYNEVGISPTEVDYVEAHSTGTFVGDPEECDAIDKVYCTERTDPLLVGSVKSSIGHTEASAGVCSITKCIIAMENGLIPPNINYTDYRPTIPSLVEGRLKVVTDAMPLSGPLV…
Fas3 Aedes aegypti	XP_021703368.1	2364	MPTRCIQSVGTDKSIVISGISGRFPRANNVREFASSLYGKQDLVDDLETRWQHTMQDVPRRTGKVGNMQNFDADFFGVSRIERDTMDPQLRMTIEHVYEAILDAGVNPQTLRGSRTGVFSGVCFSETEVCMYYRARPPKGLGLLGCAKSQIPNRVSYLLDLRGPSYVLDTACSSSMYALDVAYRSMMNGECDAAIVTGANLTLHPFITYQFAMLGVLAKDGYCRPFDKDATGYTRSEAVCAVFLQKAKDAKRVYGHIIHSKTNCDGFKPEGITYPSGSVQQQLLTEFYNEVGISPTEVDYVEAHSTGTFVGDPEECDAIDKVYCSGRTDPLLVGSVKSSIGHTEASAGVCSITKCIIAMENGLIPPNINYTDYRPTIPSLVEGRLKVVTDAMPLSGPLV…
Fas4 Aedes aegypti	NP_001395307.1	2370	MPSRSIQSVGSDESVVITGVSGRFPRANNVGEFARSLYGKEDLVDDLETRWQHTMQDVPRRTGKIGNMEKFDADFFGVSRIERDTMDPQVRMTIEHVYEAVLDAGLNPLTLRGSRTGVFSGVCFSETEVCMYYRACPPKGLGLLGCAKSQIPNRVSYLLDLRGPSYVLDTACSSSMYALDVAYRSMMNGECDAAIVTGANLTLHPFITYQFAMLGVLAKDGYCRPFDKDATGYTRSEAVCAVFLQKAKDAKRVYGHIIHSKTNCDGFKPEGITYPSGSVQQQLLTEFYNEVGISPTEVDYVEAHSTGTFVGDPEECDAIDKVYCTERTDPLLVGSVKSSIGHTEASAGVCSITKCIIAMENGLIPPNINYTDYRPTIPSLVEGRLKVVTDAMPLSGPLV…
Fas5 Aedes aegypti	XP_001654963.2	2354	MPSPNIQSVGSDESVVISGIAGRFPQSDDVREFARNMYEKRDLVDDKETRFTHAMQAIPRRFGKINNLQKFDRQFFGYDRRQRDTMDPQQWMALEHAFEAILDAGINPESLRGTRTGVFCGVCFSESGARMYYSALGNAEKGMGLQAFNKSYLALRVSYTLDLNGPSVVVDTACSSSMYALDVAYRSILNGDCEAAIVTGSNLTLHPFISYQFALLGVLSKDGYCRPFDKEASGYTRSEAVCAIFLQKSKNAKRIYCHVVHSKTNCDGFKAEGITYPSGLVQQQLLREIYDEVGISPIQVDYVEAHSTGTVVGDPEECDAIDKVYCKGRDTALLVGSVKSSIGHTEAAAGLCSIAKCIIAMEYDSIPPNINYTECRKDIPALVEGRLKVVTEATPLPGP…
Fas6 Aedes aegypti	XP_001654967.2	2363	MSAVNLGSVQLDECVVLSGISGRFPQSDNMRQFAENLYDKRDLVDDKETRWPHTMPEIPRRSGKINNLDKFDREFFGVSRNQCNAMDSQLRLLLEHAYEAIVDSGTNPETVRGSKTGVFVGVCFSETEARLFFQSCPPKGYAMLGCAKSQIANRISYVFDLRGPSLVLDTACSSSMYAMDVARRKILSGECDAALVLGTNLCLHPYISYQFSLLGVLAKDGVCRPFDEKANGYTRSEVICAAFLQKAKDANRIYAHILHSKTNCDGFKSEGITYPSGVMQKRLMSEFYDEISIDPRDIAYIEAHSTGTVVGDPEECDAIDKVFCTDRQRPMPIGSVKSNIGHSEASAALSSLAKCVIAMESDLIPPNINFTKNRADVPALNAGRLQVVDHAQPMEGPLI…
Fas1 Halyomorpha halys	XP_014286164.1	2146	MEQRSEVVVSGISGRYPGAGNTEELWKYLVQGQNVISCDTEAKLDVLNLPRYKGSLPGQKSFDHTMFGIHTRLAEKMDINTCVILETAFGAICDSGVNPYDLTGKEILVVVGSGPSKYDLIYSVEKANNGFSIVGGSQCMMANRLSHALNLKGPSYNIDGSWNGMLEGLKYAQSLVSSGMAEAAIIGGTNVERLDECSFHYKQMGRLNEDGKTKCFSDNADGYTRSEACVVLFVQRKQDAQRIYGTVIDTIIGDCFNKNVPPADVDAENASKIMKKAYEKYPNLIKELVYIECSGEALKYWDKVELNSIANVLLKEREKPLLIGSIKSNVGHCEDAAAGVALAKALYSFDRGIIPPNLHYSTSNNDVPALKSGALKVITEPTKLEGNYIGVNTYSADGS…
Fas2 Halyomorpha halys	XP_014290249.1	2363	MFGPEVVITGISGRFPESDNIDEFRENLFAGKDMVTEDDRRWPPGLFGLPKRNGKLKDISRFDASFFGVHAKQADVMDPQLRHLLELTFEAIVDAGMNPQELRGSKTGVFIGQTFSEAQEYFAQDPDTFTGYSLTGTSRAMIANRVAYVFDLKGPSYCLDTACSSALFALQQAVTAIQRGDCDAAIVGGVNLLIKPHTSLQFQRLSMLSPRGTCRAFDSTGDGYVRSETTAVLFLQKTNDARRIYSTIVKTKTNTDGFKEQGITYPAGAMQKRLIEDVFNGIPVKPEQVSYVEAHGTGTKVGDPEEVNTIDEVFCKNRKDPLLLGSVKSNMGHAEAAAGMSSLAKVIIAMETGVIPGNLYFEEPNTNIPGLKEGRLKVVDKNTPWDGDYVAINSFGFGG…
Fas3 Halyomorpha halys	XP_066908829.1	2156	MEDEVVIAGIAGRFPGCDDVETLKEMLFNKISGVTSDNRRWDKGELGVPHFLGKLNDPYNLDLTFFGVHSKLGESMDPQTKLVMEVGFSAICDAGVNPSDLAGSNTATLIGSSLAETEYECLITKKRLDQTILSHAVSMQAHRIAYYLDLRGPSYVCDSSWNGGLYVLRYAKDQIARGLASGALVVCTNLIFMPQVSYHYHRLGRLNADGKTKCFSNDADGYARSEGCVAFFLQRKENALRNYGTLIGVNSSLYGSKNSPLSDCSDIPIANHLRNLYQKCKIDPSKISYLEASGCASKVVDASELNAVSEVFLTDRKEPLLIGSIKSNVGHTEAASGCLGVLKTIIASEYGMIPPNLYYSSPNSMVPSLVAGKLKVVTEPTPLEGDYLAVSNMSATGDF…
Fas4 Halyomorpha halys	XP_014291397.1	2390	MPARFPEMDHLQEIGGDSRPYGSHSEDIVISGMSGRLPESETVQEFMDNLLAGKDLVTDTERRWKRNVYGLPARMGTLKDVSHFDATFFGVHAKQADRMDPHLRIALETTYEAIIDAGLQPADLKGSNTAVIVGSSNCDNESFFSSFPDKINGYELTGNAKAMVSNRISYSFDLHGPSYTLDTACSSSMMAFHNAVAAIRTGQCDAAVVVGSNVLLRPTSSLQFHRLGMLSTDGKCKAFDASGDGYVRSEGVVTLLLQKAKDAKRNYATVVNTGSNTDGAKTEGITFPSGQVQKELILQVYREAGIDPSEVAYVEAHGTGTKAGDAQEVNSIVDVFCKGRRSPLLIGSVKSNMGHAEPASGVASLVKILMAMEAGVIPTNLHFKNPRLDIPGLSDGRLQ…
Fas5 Halyomorpha halys	XP_014291398.1	2384	MPARLPEMDNFQGVGGDNGDDIVISGISGRFPEADSMKEFMDGLMEGKDFVTENDLRWKKGVHGLPERLGTLKNLSHFDATFFGVHAKQSECMDPHLRIGLETTYEAIVDAGLQPEDFRGSNTAVIVGSSANENGYFYTTFPDKINGYELTGNAKAMVANRISYAFDFHGPSYTIDTACSSSLMAFHEAVVAIKTGQCDAAIVLGANITLNATASVQFLKLSLLSQDGKCKTFDASADGYVRSEAVVSILLQKAKDAKRNYATVVNSRANTDGTKPEGITFPSGHAQKELILQTCKDVGLRPCDIDYIEAHGTGTKVGDEQEVNTIVEVLCNGRSSPLLIGSVKTNMGHAEPASGVASIAKIVISMETGVIPANLHFKNPRPDIPGLNNGQLQVVDKNW…
Fas6 Halyomorpha halys	XP_066906939.1	2362	MVAKKNEEMNRLMIEAGKNLIKNSDDDIVISGIAGNFPDADGMEELAYSLYNKIEMISDDDRRWKLDHPEIPQRTGKLKEVNKFDAAAFGVHFNQAESMDPMNRILLEKSYEAIIDSGNNPFTLKGSRTGVFIGVCFSESEKTWFYEKLQVDGFGVTGCVRSMLANRVSYAFGFDGPSYVVDTACSSSMYAVEQAYNAIREGYCDSAIVGGCSLCLHPYVSLQFARLGVLSSDGKCKVFDEHANGYCRSEAIGCIFLQKKTKARRMYATMIHVKTNCDGYKEQGITYPSGETQQKLLQEFYEECMIDPSTIAWVEAHGTGTKVGDPEEVTALYNVFCKNRKSPLKIGSVKSNLGHTEPSSGICSIAKVVLAMERSLIPPNIHLNTPRADIEYFHTGEIQ…
Fas3 Drosophila melanogaster	NP_001015405.3	2424	MESTKNKKYSRSFPDTDGDDIVISGMAGKFPNCRNITEYQYKLYNKIDMVDDDERRWRHFNPEIPKRSGKICDLEKFDATFFGVHFKQAHTMDPQTRILIETAYEAVIDSGVNPKSLRGSKTGVYIGSCISESEKTWFYEKVSSGGFGITGCSRAMMANRISYCLGLEGPSFLLDTACSSSMYALDNAFSAIRNGEIDAAIIGGSNLLLHPFVTLQFARLGVLAPDGFCRPFDKNASGYTRSETINCLFLQKKKHAKRVYASIVYSKTNCDGYKPEGITYPSGIVQEKLLDQFYKDIDHKPSDLGYLEAHSTGTVVGDPEECKAIDNVLCSQREEPLLVGSVKSNVGHSEAASGICSLVKACFAFETGLIAPNINFTEVKQIIAPLAEGRLIVVKDVVP…
Fas1 A Drosophila melanogaster	NP_608748.1	2469	MPARFAEEVITAEPAQRAAPQLDLGGGHYVPRQQHLNDEIAITGFSGRLPESSTIEEFKQNLFDGVDMVNDDPRRWERGLYGLPDRIGKLKDSDLENFDQQFFGVHQKQAECMDPLLRMLLELTHEAIIDAGLNPSDLRGSRTGVYIGVSNSETEQHWCSDADRVNGYGLTGCARAMFANRISFTFDFKGPSYSIDTACSSSLYALEQAFSDMREGKVDNALVAGAGLILKPTMSLQFKRLNMLSPDGSCKAFDESGNGYVRSDGCVVLLLQRTSAARRVYASILNVRTNTDGFKEQGITYPIGKMQNRLIRETYEEIGLNPADVVYVEAHGTGTKVGDPQEVNSITDFFCKDRTTPLLIGSVKSNMGHSEPASGVCSVAKILIAMEEGVIPGNLHYNK…
Fas1 C Drosophila melanogaster	NP_001137778.2	2571	MPLQLNLLQAVDQPHPVAFKPNNCSTHQPQHSPSTQNNGKSARANRRRRRRRNKQQQNSQQPDAFRDTDAQLTPSTSSSTPHSAPNDRQDHLNSQFNPESINMPARFAEEVITAEPAQRAAPQLDLGGGHYVPRQQHLNDEIAITGFSGRLPESSTIEEFKQNLFDGVDMVNDDPRRWERGLYGLPDRIGKLKDSDLENFDQQFFGVHQKQAECMDPLLRMLLELTHEAIIDAGLNPSDLRGSRTGVYIGVSNSETEQHWCSDADRVNGYGLTGCARAMFANRISFTFDFKGPSYSIDTACSSSLYALEQAFSDMREGKVDNALVAGAGLILKPTMSLQFKRLNMLSPDGSCKAFDESGNGYVRSDGCVVLLLQRTSAARRVYASILNVRTNTDGFKEQ…
Fas2 A Drosophila melanogaster	NP_001259986.1	2440	MPSRKKAQGESAAGEDADIVISGLSGKLPESSNIEEFKYNLLNGIDMVTDEPRRWEAGIYGLPERMAKMKDSDLEKFDDKFFSVHQKQAELMDPCMRMLLELTHEAIIDAGINPVQLRGSRTGVYIGLSFVETEHEIPNMEPSSINGYCLTGCARAMFANRISYTFDFKGPSFIVDTACSSSLVALNHAFADMRAGRCDYALVAGVNLILKPIFALQFLRLGIVSHDGSCKTFDAAANGYARADTCAVVLLQRRKEAKRVYASILNVRTNTDGFKEQGVTFPDGRMQQALLEETYSEIGLNPDEVVYVEAHGSGTPVGDDQEANMLSNFFCRPSRSTPLLIGSVKSNMGHAEPASGVSALAKMIIAMEEGIIPKNLHYRTPNPSVPALVEGKLKVVDRN…
Fas2 B Drosophila melanogaster	NP_647613.1	2441	MPSRKKAQGESAAGEDADIVISGLSGKLPESSNIEEFKYNLLNGIDMVTDEPRRWEAGIYGLPERMAKMKDSDLEKFDDKFFSVHQKQAELMDPCMRMLLELTHEAIIDAGINPVQLRGSRTGVYIGLSFVETEHEIPNMEPSSINGYCLTGCARAMFANRISYTFDFKGPSFIVDTACSSSLVALNHAFADMRAGRCDYALVAGVNLILKPIFALQFLRLGIVSHDGSCKTFDAAANGYARADTCAVVLLQRRKEAKRVYASILNVRTNTDGFKEQGVTFPDGRMQQALLEETYSEIGLNPDEVVYVEAHGSGTPVGDDQEANMLSNFFCRPSRSTPLLIGSVKSNMGHAEPASGVSALAKMIIAMEEGIIPKNLHYRTPNPSVPALVEGKLKVVDRN…
Fas1 Pediculus humanus corporis	XP_002423718.1	2203	MEFQDDEIVISGIGGRFPEADNFVELSEKLLSGQDLVTKDPRKLTKGYFEDLPERNGRFKINSALFDYTYFGISKIVASAMDNMICQLLQRTLEAVIDAGINPSDLRGTDTSVFTGTCHSDSDLEWSSNVKVGYGIMGRNRCMNSNRISYWLDLNGTSYSTDCGWANGLSNIWQGFNAIKSGKCDTAIVGACNLQSLALPTMQIKDMGLLSLDGLTRCFDDSANGGTRSSAVVVLVLQRASIAKRIYATVGHVLSTTIANKKDVICKPTQQDWEALFNEFYEASKINVDDIYYVEAHGSGMKVHDASELNALSNFFCRNRKTPLLVGCVKSNMGHSESAASLCGVAKAIIAFEKEIIPQNLHYEKPNSLCPALAKGTLKVVDKNTPLPPNAWIAINCHS…
Fas2 Pediculus humanus corporis	XP_002432036.1	2411	MPARFTEVNITGQEGGRNNYSNGSGSFRENDVIVSGLSARLPESSNVEEFKKNLFAGVDLVTDDERRWPAGIHGLPKRTGKLKDLRSFDATFFGVHAKQAHVMDPQLRILLELTHEAIVDAGYNPAELRGSRTGVFIGVSDSESDEYWTADPEKVNGYALTGCCRAMFPNRISYTFDFNGPSFAIDTACSSSLLAMQQAIASIRSGQCDAAIVGGVNLLLKPTCSLQFHRLGMLSPDGACKAFDVSGNGYVRSEAAVVVFLQKQSVARRVYATVVHAKTNTDGNKVQGVTFPSGEMQKKLIKEVYSDAKVDPKDVAYVEAHGTGTKVGDPQEVNSIADVFCKDRTEPLLIGSVKSNMGHSEPASGLCSVAKVLIAMEENKIPGNLHFNKPNPDIPALND…
Fas3 Pediculus humanus corporis	XP_002429689.1	2459	MRSPSECRARNKIAGVRIAHPPPGEEIVISGLSGRFPDSDNVYDFRDKLFKKIDLVSDDDRRWKLNHPEIPQRTGKVNFVSKFDASFFGLHYKQAHTMDPMGRLLMERTYEAIVDAGINPEELRGKRCGVFVGTCFSESEKTWFYEKLNVNGFGITGCSRTMLANRISYWLGVNGPSYTVDSACSSSSYAIDQAYQNIRQGNCDMAIVGSSNLCLHPYVSLQFFRLGVLSKDGACKSFDECANGYCRSEAVPVVILQKAKDARRIYSTIVHCKTNCDGYKEEGITYPSGQIQYELLREFYEECGVNPTTVNFIEAHGTGTKVGDPEECNTLDKIFCTGRKDPLLIGSIKSNIGHTEPASGLCSITKSIIAMESGFIPPNIHFKKAREGIPAFTEGRLKV…
Fas X1 Acyrthosiphon pisum	XP_001945287.2	2140	MPARSPASQLQTGNGAVNGNIPHSGNDEVVISGISGRLPESNSIAEFRENLFAGVDMVTDDDRRWPAGLYGLPSRTGKLKGLEYFDASFFGVHAKQAEVMDPQLRLLLESTYECIVDAGVNPDEMRGSKTGVFVGTFQSETDDYWGRVQERVNGYGLTGCCRAMFPNRISYTFDFNGPSYAVDTACSGSLFALSQALHAIRSGQCEAAVVGGVNLLLKPTNSLQFHKLSMLSSKGMCRAFDASGNGYVRSEAVVTVFLQKTGVARRSYATVVEALTNNDGFKDQGITFPSGAMQNKLIQEVYAKCGVNPAEVSYVEAHGTGTKVGDPQEVNSIAEFFTKDRTSPLLIGSVKSNMGHSEPASGLCSLAKIVISMESGKIPANLHFANPNPDIPALLDGKL…
Fas X2 Acyrthosiphon pisum	XP_008180398.1	2139	MPARSPASQLQTGNGAVNGNIPHSGNDEVVISGISGRLPESNSIAEFRENLFAGVDMVTDDDRRWPAGLYGLPSRTGKLKGLEYFDASFFGVHAKQAEVMDPQLRLLLESTYECIVDAGVNPDEMRGSKTGVFVGTFQSETDDYWGRVQERVNGYGLTGCCRAMFPNRISYTFDFNGPSYAVDTACSGSLFALSQALHAIRSGQCEAAVVGGVNLLLKPTNSLQFHKLSMLSSKGMCRAFDASGNGYVRSEAVVTVFLQKTGVARRSYATVVEALTNNDGFKDQGITFPSGAMQNKLIQEVYAKCGVNPAEVSYVEAHGTGTKVGDPQEVNSIAEFFTKDRTSPLLIGSVKSNMGHSEPASGLCSLAKIVISMESGKIPANLHFANPNPDIPALLDGKL…
Fas1 Acyrthosiphon pisum	XP_016657086.1	2243	MTEPKVEVVISGIGGLFPECNNLDELKKMLFDKKNGVTSDSRRWIPGLLGTPYGVGKIKTPEKFDNVFFGIHRKMADSLDALTRLGLERSVEAIVDAGINPADLSGTNTAVFMNSCISESEFFEVFDTHQKGFGLLGHNRAMQANRLSYTLNLNGPSYTTDATWIGGAQGLMRAKKMIEDGVINAAIIGSCSLCLNPNISLQLEGLGRLTNTNETRSFSDDANGMNRSEACVVMLLQKLSDAKRSYATLLGATGIFGESDDLFYHYSDQLYKEILLNAYKEANIDPAKVAYIEGEGLGIKKIDAMELKILGEVFCTPNRIESLKVGSIKSNVGHCEATSSLVSLAKALIVLDSGYIPPNINYSEPNEDCPALLSGKVEVVTEKTPLKGDIVGISSFGLC…
Fas2 Acyrthosiphon pisum	XP_016657077.1	308	MGSQWQGMGTDLMKVPVFADAINKCDVILKPKGVDIKNILTSQNPKLFDNILNSFVGIAAVQIGLVEVLRALDITPDGIIGHSLGELGCAYADGCFTAEEMLLASYARGQATLETDVIPGMMAAIGLGYDQIKDRLPNDIDVACRNSATSCTISGPVESIKEFVSQLKSEGVFAKSVNVGGIAFHSRYIQSAGPTLLKYLKDVIKVPKKRSSKWLSSSLPETEWESDLAKYSSPEYHTNNLLSSVLFEDVLNHIPKDAITIEIAPHGLLQAIIERALPEMVTNISLTKRMYGDSVRFLLTSIGK
Fas-like 1 Acyrthosiphon pisum	XP_029343515.1	924	MAVQKEEVVISGVGGVFPECDTMEELKYLLFNKTNGVTIDSRRWKPNELGAISGTGKLKNVNKFDATFFSAHPKLAEVMDPMTRIFIERSIEAVFDAGLSPGDLRGTNTAVFSGSAISETEMFTLDSSKTAAFSMLGRSRTMQANRVSYILNLIGPSFTMDGGWICGSNALEKAKQMIENGFISSAIVGVTNLALRPEIQFQFQGLNRLNQSFQTKSFSSDADGYNRSEACIVMYLQKASEAKRSYGTLLSVRSVQFGDHEGHITEHNGNHFKSLLLDSYKQANIDPASVEYIEAYGSGIKSEDAMELNIMEKVFCTKRRNIPLKVGSVKSNIGHCEVSGLFMSIIKAIIILESGYIPPNINYSEPNKSVAALKNGKIQVITEKTLFKGDIIGVNSFGF…
Fas3 Acyrthosiphon pisum	XP_008179554.2	2229	MAETKKVEVVISGVAGVFPESDNVEELKDLLFSKQNGITLDSRRWPLDEYGVTSGVGKVKSINRFDNVFFNMHGKLCESSETVIKLNLERSVEAIIDAGINPGDLYDTNTAVFTCSSGSETDTIAMFDEAKLGFAIVGHNKAMQANRLSYVLNLNGPSFTIFSSFTGGVDAIVMAKHMIEKGHIRTAIIGGCNLVQRPNLSLQLKGLGVLNDGIETRSFSEDANGFNRSESCVAILLQNSLDAKRSYGTIMSAKMEQYGDLRGVFTNYSTDRYKQIVMEAYAEAGVDPANVAYIEADGCAIKNVDAMELDIIKDIFCPPHRKEPLKIGSVKSNLGHTDASAGLVSIVKSIIAMDTGFIPPNINYTSPNSASDALTSGKVQIVTEKTPLNGDIIGLNIFG…
Fas4 Acyrthosiphon pisum	XP_029342368.1	1148	MVEHKDEVVISGIGGLFPESNNITELSDLLFQKKNGVTMDSRRWKPNKLGALSGTGKIKKIDTFDTTFFSVHPKLAQVMDLMTKICLERSIEAIIDAALSPADLHGTNTGVFMGSAISETEMKAMDTESSVGFVMLGTSRAMQANRLSFILNLTGPSFSMDGGWICGSNGLKKAKEMIENGLLSSAIVGVTNLTLRPELQFLYQGLNRLNKSDQTKPFSSDADGYNRSEACIVFYLQKASEAKRSYGTLLNVKSMQFGNHDGTLTEHDGNHFKSLLLDSYKEADIDPATVDFIEAYGSGIKSEDAMELNIMEEVFCTENRRTPLKVGSVKSNVGHCEVSSLFMSIFKAIITLESGYIPPNINYTGPNNNVAALKNGKIQVITEKTPFVGDIIGISSFGL…
Fas5 Acyrthosiphon pisum	XP_029343545.1	1565	MGSQWQGMGTDLMKVPVFADAINKCDVILKPKGVDIKNILTSQNPKLFDNILNSFVGIAAVQIGLVEVLRALDITPDGIIGHSLGELGCAYADGCFTAEEMLLASYARGQATLETDVIPGMMAAIGLGYDQIKDRLPNDIDVACRNSATSCTISGPVESIKEFVSQLKSEGVFAKSVNVGGIAFHSRYIQSAGPTLLKYLKDVIKVPKKRSSKWLSSSLPETEWESDLTKYSSPEYHTNNLLSSVLFEDVLNHIPKDAITIEIAPHGLLQAIIERALPEMVTNIPLTKRMYGDSVRFLLTSIGKMYASGLNPKIKELYPTIKYPVSRGTPSIYGLPFWDHTEKWSVRIIELVKSGEQISSLVVNDDKHLAEYQLHGQHIIPFSFILFDVWKTFIETNSK…
Fas-like 2 Acyrthosiphon pisum	XP_029342372.1	1434	MAVHKDEVVISGIGGLFPESNNITELSDLLFQKKNGVTIDSRRWKPNKLGALSGTGKIKNIDTFDSTFFRAHPKLAQVMETMTKICLERSIEAIIDAGLSPADLHGTNTGVFLGSAISETELSAVYNDSFVGFVMLGSSRTMQANRLSFILNLTGPSFTMDGGWICGSDGLKKAKEMIENGLLSSAIVGVTNLTLRPELQFLYEGLNRLNKSDQTKPFSSDADGYNRSEACIVFYLQKASEAKRSYGTLLNVKSMQFGNHDGTLTEHDGNHFKSLLLDSYKEADIDPATVDFIEAYGSGIKSEDAMELNIMEEVFCTENRRTPLKVGSVKSNVGHCEVSSLFMSIVKAIITLESGYIPPNINYTGPNNNVAALKNGKIQVITEKTPFVGDIIGISSFGL…
Fas X4 Acyrthosiphon pisum	XP_029342368.1	2225	MAQHKDEVVISGIGGLFPESNNITELSDLLFQKKNGVTIDSRRWKPNKLGALSGTGKIKNIDTFDPTFFRVHPKLAKVMDTMTKICLERSIEAIIDAGLSPADLHGTNTGVFMGSAISETEMKTMTQTNSSGGSVMLGISRTMQANRISFLLNLTGPSFAMDGGWICGSDGLKKAKEMIENGLLSSAIVGVTNLTLRPELQFLYEGLNRLNKSNQTKPFSSDADGYNRSEACIVLYLQKASEAKRSYGTLLNVKSMQFGNHDGHLTEHDGNHFKSLLLDSYKEADIDPATVDFIEAYGSGIKSEDAMELNIMEEVFCTENRRTPLKLGSVKSNVGHCEVSSLFMSIVKAIITLESGYIPPNINYTGPNNNVAALKNGKIQVITEKTPFVGDIIGISSFG…
Fas X3 Acyrthosiphon pisum	XP_029342369.1	2231	MAGHKEEAVISGIGGLFPESNNITELSDLLFNKKNGVTIDSRRWKPDQLVEINGTGKIKNVDKFDATFFSIHSKLSKVMDIMTKICLERSIEAIIDAGLSPVDLNGTNTGVFMASSNSETDMLSLANDKPVGFGMLGCSRAMQANRLSFFLNLTGPSFTMDGGWIGGSNGLKKAKEMIENGLLSSAIVGVTNLTLQPELQFLFQGLNRLTKSDQTKPFSSDADGYNRSEACIVLYLQKASEAKRSYGTLLNVKSMQFGNHDGHLTEHDGNHFKSLLLDSYKEADIDPATVDFIEAYGSGIKSEDAMELNIMEEVFCTENRRTPLKLGSVKSNVGHCEVSSLFMSIVKAIITLESGYIPPNINYTGPNNNVAALKNGKIQVITEKTPFVGDIIGISSFGL…
Fas-like 3 Acyrthosiphon pisum	XP_029342363.1	750	MAVQKEEVVISGVGGVFPECDTMEELKNLLFNKTNGVTIDSRRWKPNELGAIAGTGKLKNVNKFDATFFSAHPKLAEVMDPMTRIFIERSIEAVFDAGLSPGDLRGTNTAVFSGSAISETEMFTLDSSKTAAFSMLGRSRTMQANRVSYILNLIGPSFTMDGGWICGSNALEKAKQMIENGFISSAIVGVTNLALRPEIQFQFQGLNRLNQSFQTKSFSSDADGYNRSEACIVMYLQKASEAKRSYGTLLSVRSVQFGDHEGHITEHNGNHFKSLLLDSYKQANIDPASVEYIEAYGSGIKSEDAMELNIMEEVFCTKRRNIPLKVGSVKSNIGHCEVSGLFMSIIKAIIILESGYIPPNINYSEPNKSVAALKNGKIQVITEKTLFKGDIIGVNSFGF…
Fas-like 4 Acyrthosiphon pisum	XP_029342373.1	422	MTEHKDEVVISGIGGLFPESNNINELSDLLFQKKNGVTIDSRRWKPNKLGALSGTGKIKNIDTFDSAFFRVHPKLAKVMDTMTKISLERSIEAIIDAGLSPADLYGTNTGVFMGSAISETEMKAMDTDSSLGFVMLGTSRAMQANRLSFILNLTGPSFSMDGGWICGSNGLKKAKEMIENGLLPSAIVGVTNLTLRPDLQFLYQGLNRLNKSNQTKPFSSDADGYNRSEACIVLYLQKASEAKRSYGTLLNVKSMQFGNHDGTLTEHDGNHFKSLLLDSYKEADIDPATVDFIEAYGSGIKSEDAMELNIMEEVFCTENRRTPLKVGSVKSNVGHCEVSSLFMSIVKAIITLESGYIPPNINYTGPNNNVAALKNGKIQVITEKTPFVGDIIGISSFGL…
Fas-like 5 Acyrthosiphon pisum	XP_029343544.1	656	MIFFIDKLGALSGTGKIKNIDTFDSAFFRVHPKLAKVMDTMTKISLERSIEAIIDAGLSPADLYGTNTGVFMGSAISETEMKAMDTDSSLGFVMLGTSRAMQANRLSFILNLTGPSFSMDGGWICGANGLKKAKEMIENGLLPSAIVGVTNLTLRPDLQFLYQGLNRLNKSNQTKPFSSDADGYNRSEACIVLYLQKASEAKRSYGTLLNVKSMQFGNHDGTLTEHDGNHFKSLLLDSYKEADIDPATVDFIEAYGSGIKSEDAMELNIMEEVFCTENRKTPLKVGSVKSNVGHCEVSSLFMSIAKAIITLESGYIPPNINYTVPNNNVAALKNGKIQVITEKTPFVGDIIGISSFGLLNAFSHVILKKNQIVKNKIVEKHNSTNIPRLILVSGRNEEN…
Fas6 Acyrthosiphon pisum	XP_003244253.1	2046	MAPNAHESEAAPAAVEPDVLSDEFGFQPEDIVISGFSGRFPECDSIDEMRQKLYAGEDMVNGEPRRWPTGLYGAIMRTGKMKDLTQFDAEFFGYPPALAERSDPQQRMLLEVVYEAIVDAGLHPMALKGTRTGVVVALSSSETCDWWSKDPEIVNGYEFIGTSRTMSANRVSNYFDLKGPSYSIDTASSTSLIALHHGFKLIQDGVCENCIVAGVDLVLNPTVSLMFQNLNMLSPGGKCRSFDAEGDGYVRSEGIVVVLLQKAKPAKRIYAGLLNTGSNADGYKDEGITFPSQEMQISLFRQVQEEVGVKSTDLAFMEAHGSATKVGDRQEVGAIVEVFCKGRTSPLLIGALKSNMGHGEPASALSAVIKVLVAMECRLLPPNLHYNIPNPDIPALVDG…
Fas7 Acyrthosiphon pisum	XP_029346913.1	2058	MLEENEVVISGISGRFPECSSTEEFKQKLYNNADLLTVDKRRWSPGMYGVPPRTGKLKEISKFDAEFFGIHSKLANAMDVQLRILLEVTHEAIVDAGVNPQDIRGTRTGVYVGMMTTESSDYFERTPEKMSGYETIGAIRSMLANRLSFQFNFNGPSAAIDTACSSALFCLHEAITAIQTGQCDAAIVAGTNLLLKPAVSVMYHRYNMLSPTGTSRPFDIGANGYVRSEAIIALYIRKSSDAKRIYATVVGTSTNTDGFKIEGATYPSQSVQSRLIRDTYARANLNPSDVHYVEAHGTGTGVGDKQELNAISDVFCVGRKTPLLVGSVKSNVGHAEPVSGLVSIAKVLYVLETGIIPANINFETLNHNIPKLVSGELKVVDKQTPLPGNMVSINSFGVG…
Fas8 Acyrthosiphon pisum	XP_029346963.1	2020	MPEAYEVVISGIAGRFPECNSTEEFKQKLYNNADLLTVDNRRWSPGMYGVPSRTGKLKEINKFDAEFFGIHSKLANAMDAQLRILLEVTHEAIVDAGVNPQDIRGTRTGVYVGMMTNESSDYFERTPEKLTGYETIGVIRSMLANRLSFQFNFNGPSVAVDTACSSALFCLHDAITAIQTGQCDAAIVAGTNLLLKPATSVMYHRYNMLSPTGTSRPFDIGANGYVRSEAIVAIYIRKSSDAKRIYATIVGTSTNTDGFKIEGATYPSQSVQSRLIRDTYARANLNLNDVHYIEAHGTGTGVGDKQELNAISDVFCVDRKTPLLVGSVKSNMGHAEPVSGLVSIAKVLYALETGVIPANINFETLNHNIPKLVSGELKVVDKQTPLPGNMVSINSFGVG…
Fas9 Acyrthosiphon pisum	XP_001949630.2	2075	MMAPNAESQKYYKDDDIVISGISGRFPNCETFEEFKEKLFDGTDILDKEQSRWPAGICGAVTKIGVLSNLEKFDSTFFNVHPKLAERLDPQIRTMLESTYEAFVDAGVNPTSLRGSNTAVVVATTNNDYADWWSADPTRVNGYEFLGCTRTMFPNRISYSFDLKGPSYAVDSGSSGSLMAFEHAYRMLKTGVVDGVVVAGCSLLLNPVLSVMLQKMNSVSPDGKSRPFDASGQGTARSDAVVIVYMQRAKNAKRVYATAVSARTNTEGFRLEGAIYPTNVQQIELFREVLDIAKISPADVDYVESSACGDQLGDAQELNAVTEVYCKNRTKPLLIGSVKSNMGDGEPASGLCGIVKTVLAMERQEIPPTLHYNAPNPRVPALKDGRLLVVNKSLSWNGR…
Fas10 Acyrthosiphon pisum	XP_008187030.1	2432	MSRQQAIELKIKTDREIALRAGRRLVKCDPGDEIVISGFSGSFPNSDGLPDFADNLFNKVDLISDDNRRWTIEHPEIPQRTGKLNQVNKFDAAFFGVHYKQAHTMDPMCRIILEKSYEAIVDSGNSPKSLKGSKTGVFVGACFSESEKTWFYEKLQVNGFGLTGCARAMLANRISYWLGVNGPSYSVDSACSSSLYALEHAYKAIRDGHCDSALVGGCNLCLHPYVSLQFARLGVLCADGRCKSFDEAANGYVRSEAVCVLYLQKAKNAKRVYAKVVHAKTNCDGYKEQGITYPSGPLQQRLLEEFYEECEIKPSDLAWIEAHGTGTKVGDPEEVKALENVFCPGRTTPLLIGSVKSNIGHSEPASGLCSVAKVIIAMESGFIPPNINFNTPREDITAF…
Fas-like 6 Acyrthosiphon pisum	XP_029343532.1	585	MMAAIGLGYDQIKDKLPHDIDVACRNSATSCTISGPVESINEFVSLLMSEGVFAKSVNVGGIAFHSRYIQSAGPTLLKYLKDVIKVPKKRSSKWLSSSLPETEWESDLAKYSSPEYHTNNLLSSVLLEDVLNHIPKDAITIEIAPHGLLQAIIEKALPETVTNISLTKRIYGDSVRFLLTSIGKMYTSGLNPKIKELYPTIQYPVSRGTPSISGLPFWDHTEKWSDEPHNLVKSGEHVISLVLDEDKHLAQYQFQGQHIIPFSFILFNVWKTFIEINSKSLYEKSIQIPNLRFKNNVKIHPTDSSHCYIMIQLGSGLFECDVDNEVILSGAISFLNNIVLRSNEEKSINFDNTTDNLLCNVSENEIYSVLKNNGFNLGFKNITNLNVYKNNIQGSVKWE…
Fas-like 7 Acyrthosiphon pisum	XP_029343546.1	228	MAVHKDEVVISGIGGLFPESNNITELSDLLFQKKNGVTIDSRRWKPNKLGAFSGTGKIKNIDTFDSTFFRAHPKLAQVMDTMTKICLERSIEAIIDAGLSPADLHGTNTGVFLGSAISETELSAVNSDSFVGFVMLGSSRTMQANRLSFLLNLTGPSFTMDGGWICGSDGLKKAKEMIENGLLSSAIVGVTNLTLRPELQFPFQGLNRLNKSNQTKPFSSDVKNI
Fas-like 8 Acyrthosiphon pisum	XP_029343554.1	208	MAVHKEEVVISGIGGLFPESNNITELSDLLFQKKNGVTIDSRRWKPNKLGAFSGTGKIKNIDTFDSTFFRAHPKLAQVMDTMTKICLERSIEAIIDAGLSPADLHGTNTGVFLGSAISETELSAVNSDSFVGFVMLGSSRTMQANRLSFLLNLTGPSFTMDGGWICGSDGLKKAKEMIENGLLSSAIVGVTNLTLRPELQFPFQV
Fas11 Acyrthosiphon pisum	XP_003248732.1	208	MAVHKDEVVISGIGGLFPESNNITELSDLLFQKKNGVTIDSRRWKLNELGALSGTGKIKNIDTFDSIFFRAHPKLAQVMETMTKICLERSIEAIIDAGLSPADLHGTNTGVFLGSAMSETELSDVYSDSFVGFVMLGTSRAMQANRLSFILNLTGPSFTMDGGWICGSDGLKKAKEMIENGLLSSAIVGVTNLTLRPELQFLYEG
Fas-like 9 Acyrthosiphon pisum	XP_029342371.1	200	MQFGNHDGTLTEHDGNHFKSLLLDSYKEADIDPATVDFIEAYGSGIKSEDAMELNIMEEVFCTENRRTPLKVGSVKSNVGHCEVSSLFMSIVKAIITLESGYIPPNINYTGPNNNVAALKNGKIQVITEKTPFVGDIIGISSFGLLNAFSHVILKKNQIVNNIIVDKHNSTNIPQLILVSGRNEENVKEALNQVFIS
Fas1 Bombyx mori	XP_037872252.1	2085	MKASAGNTTTDRGVKSSSERDRIVISGMSGLFPEAQSVQEFADILYNKVNPVTSENSPWLYTPLEIGPYSGKAPGSQYFDAQFFKVHQRLGEKMDVMSRKLLEQSYQAIYDAGLSPQSLNGKNVAVYIGTSISETEITGFLDTSSKRGFGIMGCSKTMFANRISYWLNVKGPSMAVDQACCSSMSALQLAYLAMKSNECEAAIVGGCHLSMLPESSVHYNRINKIAKDGKTRSFDQEANGCVLSDAINVIFLQKASDALRVYADVVHAKNEYISLKQENEFPKSGSYRKPHEIANYLKDFYIEADFAPQDVDYVEAFGIGNPESDKSELEALTDVFCDKKTNPLYVGSVMSNIGFTAAASGITSIIKVLLGYHNGLFAGNLHYNTPRHDINAIKDGRIC…
Fas2 Bombyx mori	XP_062529155.1	1586	MPENSRTVERMSEMTFKEERVVISGMSGLYPASKSIKDLADVLYNKKNPITSENQRWNYSHPEVVQYTGKLPELNKFDAQFFKVHYRLANNMDPMAKKVLEQTYQAIYDAGVSPEHLSGKNVGVYIGMSYSETEKACFYVADCRTGFGIAGCNKAMFANRISYWLNVKGPSLAVDEACCSSIAALEQAFFAISRGECEAAIVGAVNLCLHPQCLVHYGRIVNLCMDGKTKSFDRHADGCAKSEAINVLFLQKAKNALRIYAKIVHVKSGITMLLEGETGPRFGFDRDPKDTATFLKNFYEEAGVSPDVVEYVEAFGSGVLEADKSEIEAIDSVFCKNRKNPLAIGSVMSNIGNSDAASGISSITKVLLGYETGLLAGNLHYKTPRDDISAIRDGRVYVL…
Fas3 Bombyx mori	XP_062529088.1	635	MSNIGFTAAASGITSIIKVLLGYQNGLFAGNLHYNKPRHDINAIKDGRICILDDHCHINGNYAAVNAFSVTGVNAHVLLKGNRKPKDLAKYKSNIPHLVTVSGRQDTSVKKVLDNLKSRPIDPEELTLFHNIHSVVTPGHLGRGYTILETQENQTVSLGEAVNYFDYAKRPLWFVYSGMGSQWPGMGAELMNIPIFSAAIERCQKALEPKGIDIMQIITSTDPDIFNNILNAFLGIAAIQIGLTDVMYALGLVPDNIIGHSVGELGCAYADGCLTAEEMILAAYSRGQASIETKLIKGSMAAIGMGYKQILPLCPPEVDVACHNGPDSSTISGPADVTAQFVAELSAKGIFAKTVPTANIAYHSRYIAAAGSNLLQMLKKVIKNPRLRSERWVSTSVPQ…
Fas4 Bombyx mori	XP_037872513.1	2117	MAPTPQDNKILEDVPKQPVIGERVVISGMSGLYPDCKSVKDLADILYNKKDPITSERQRWSYSHPEVSQCTGKLLDLDRFDAQFFKVHFRLGNSMDSMGRKVLEQTYQAIYDAGVSPQDLNGKKVGVYIGTCFSETEKACFYVASSRTGFGIAGCSKTMFANRISYWLNAKGPSMAIDEACCSSTAAIEQAYLAITRGECEAAIVGGTNLCLHPHSLIHHGRLVTICMDAKTKSFDQNADGCAKSEAINVLFLQKAENALRVYAEIVFVKTEFTALPNAVTGPKFGFCRDPEVIANFLKKFYENAGVPPEAVEYVEAFGSAVSEADRSELETIDKVFCNNRNDPLLVGSVMSNIGYSEAATGISSITKVLLGYETGVLAGNLHYTTPRADISGIRNGRI…
Fas 3 a Bombyx mori	NP_001037478.1	2453	MAPTTVVEDRLTSGHRLSHPPSGDEVYVTGVSGYFPDSDSVKHLQENLFNKVDLISSDDRRWKLAHPEIPQRTGKINNVNKFDASFFGVHYKQAHTMDPMCRILLEKAYEAIVDAGLNPKELRDTKTGVFIGACFSESEKTWFYEKMQVNGFGITGCSRAMLANRISYWLGVTGPSYTVDSACSSSLYALEHAFRAIRDGHCDAAIVGGSNLCLHPFVSLQFSRLGVLSPDGKCKSFDNSANGYARSEAIVVCFLQKAKDSRRVYAQLLHAKTNCDGYKEQGITYPAGHIQKLLLREFYEECSIPPSELEFVEAHGTGTRVGDPEELLAIDEIFCTGRSGPLLLGSIKSNLGHSEPASGLCSIAKMCIAYTTGYIPPNLNYSIPREGVSALVDGRMNVI…
Fas5 Bombyx mori	XP_037872193.1	2089	MASVVNATVHGEMKCSSKRERIVISGMSGLFPEAHSVREFADVLYGKINPVITENNRWIHTPRDIGPYTGKAPELQYFDAQFFMVHQKLGEKMDTMSRKLLEQSYQAVYDSGISCHSLSGKNVGVYIGSSFSETETTGFFDTSSSRGFGIMGCSKTMFANRISYWLNVKGPSMAVDQACCSSLTALDLAFAAINRGECEAAIVGGCNLCMLPATSVHYSRINSVAKDGRTKSFDQDANGCVLSDAINVIFLQKASDALRVYAEVIHVKNEYISLRSENEFPKCGFYRNPQETASFLRDFYTEAKIPPQAVDYVEAYGIGNPESDKSELEALDEVFCSHRSDPLYVGSVMSNVGFTVAASGITSITKVLLGYHTRLLAGNLHYNKPRQDIPAIKNGKIRI…
Fas6 Bombyx mori	XP_037873187.1	2353	MDFEVNENLADTNILKGEEIVISGISGVFPNSDNVVDFMRNLYDKVDMISDIPRWALKSADIPKHLGKINGVEKFDAQFFKVGYQLTCVLDPLSRKLLEQTYGAIFDSGTNLTSLKGKKVGVFIGTSLADTGTMLMYDVSNRSDFVINGASKAMFANRISYWMDAKGPSYGLDCSCASSAVCLEQAYRSMKLDECEAAVVGGCSFCLDPILSGNMRRAGLLCLDGKTKCFDKHGDGYVRAEAISVIFLQKAKDAKRIYAEVYHAKSSYNLRPDAEFLPLRTPENIQGFLKEFYSEIDIKPTQVEYVEAHGAGIAQADANEITALNKVFVDDKPVKIGCVKSNMGHADAASGICGITKLCLAYHQGKLAPNLHYNEPQDLAAIRDERVQVVTEPTPFSRG…
Fas7 Bombyx mori	XP_037873188.1	2341	MDLEVHKVHDEEKTLKGDEVVISGMSGAFPNSDSVADFMHNLYSKVDMISDNPRWALKSADIPKHLGKINGVEKFDAQFFKIGYQLACVLEPLSKKLLEHTYGAIFDSGTNLTSIKGKKIGVFIGTSFADVGPVLMFEISNRSAFVVNGASKAMFANRISYWMDAKGPSFGLDCSCASSAVCLEQAYRSMKLDECEAAVVGGCSFCLDPILSGNMRSAGLLCLDGKTKCFDKHGDGYVRAEAMSVIFLQKAKDAKRIYAEVYHAKSSYNLRPDAEFLPLRTPENIQRFLEGFYSEIDIKPTQVEYVEAHGAGIAQADANEITAINKVFVDDKPVKIGSVKSNMGHADAASGICGITKLCLAYHQGKLAPNLHYNEPQDLPAIRDGRVQVVTEPTPFSRG…
Fas8 Bombyx mori	XP_037870080.1	2423	MPSVVNGTNGAGVDDDIVLTGLSGKLPESNNIEEFAEQLFAGVDLVTADSRRWVPGLHGLPERNGKLKDLAHFDATFFGVHAKQANLMDPQLRLLLELTHEAIIDAGFNPTELRGSRTGVYVGVSNSETEEMWTADPDKINGYALTGCCRAMFPNRISYTFDFCGPSYAVDTACSSSMFALAQAVTAMRAGHCDAAIVAGTNLCLKPANSLNFHRLSMLSPQGRCAAFDASGNGYVRSEAAVVVVLQRRANARRVYATVRGARMNTDGTKVQGITFPSGDMQRRLAKETFEEAGLRPQDVVYVEAHGTGTKVGDPQEVNAIAQLFCENRSDPLLLGSVKSNMGHSEPASGLCSIAKVVVAMENGVIPQNLHYKSPNLDIPALSDGRIKVVDRNLEWNGG…
Fas-like Bombyx mori	XP_062529156.1	327	MKASAGKTTTDRGVKCSRKNDRIVISGMSGLFPEAGSVQEFANILYDKVNPVTSENNRWLYTPREIGPYSGKTPGLQYFDAQFFKVHERLGEKMDVMSRKLLEQSYQAIYDAGLSPQSLNGKNVAVYIGISVSETEITGFFDNSSKRGFGIMGCSKTMFANRISYWLNVRGPSIAVDLACCSSMSALQLAYLAMKSGECEAAIVGGCHLCTLPESSVHYNRINSIATDGKTRSFDQEANGCVLSDAINVIFLQKASDALRVYADVVHAKNEYISFKQENEFPKSGSYRKPHEIASFLKEFYKEAEFAPQDVDYVEAFGIGRP

## Sheet: Supplementary Table 3
Table S3. Multiple sequence alignment of Arma chinensis FAS
